# Supplementary material for: Biogeographical venom variation in the Indian spectacled cobra (Naja naja) underscores the pressing need for pan-India efficacious snakebite therapy
Source: PLoS Negl Trop Dis. 2021 Feb 18;15(2):e0009150. doi: 10.1371/journal.pntd.0009150 (PMC7924803; doi:10.1371/journal.pntd.0009150)
Supplement: S1 Data — (ZIP) [file pntd.0009150.s009.zip]

Archive with 507 entries (500 files):
- S1 Data/
- S1 Data/N. naja_Punjab/
- S1 Data/N. naja_Punjab/img/
- S1 Data/N. naja_Punjab/img/cov_1.png
- S1 Data/N. naja_Punjab/img/cov_10.png
- S1 Data/N. naja_Punjab/img/cov_1020.png
- S1 Data/N. naja_Punjab/img/cov_106.png
- S1 Data/N. naja_Punjab/img/cov_1063.png
- S1 Data/N. naja_Punjab/img/cov_107.png
- S1 Data/N. naja_Punjab/img/cov_108.png
- S1 Data/N. naja_Punjab/img/cov_109.png
- S1 Data/N. naja_Punjab/img/cov_11.png
- S1 Data/N. naja_Punjab/img/cov_115.png
- S1 Data/N. naja_Punjab/img/cov_1156.png
- S1 Data/N. naja_Punjab/img/cov_1179.png
- S1 Data/N. naja_Punjab/img/cov_1180.png
- S1 Data/N. naja_Punjab/img/cov_1181.png
- S1 Data/N. naja_Punjab/img/cov_1184.png
- S1 Data/N. naja_Punjab/img/cov_1196.png
- S1 Data/N. naja_Punjab/img/cov_1207.png
- S1 Data/N. naja_Punjab/img/cov_121.png
- S1 Data/N. naja_Punjab/img/cov_1213.png
- S1 Data/N. naja_Punjab/img/cov_1214.png
- S1 Data/N. naja_Punjab/img/cov_1215.png
- S1 Data/N. naja_Punjab/img/cov_1216.png
- S1 Data/N. naja_Punjab/img/cov_122.png
- S1 Data/N. naja_Punjab/img/cov_1222.png
- S1 Data/N. naja_Punjab/img/cov_1223.png
- S1 Data/N. naja_Punjab/img/cov_1224.png
- S1 Data/N. naja_Punjab/img/cov_124.png
- S1 Data/N. naja_Punjab/img/cov_125.png
- S1 Data/N. naja_Punjab/img/cov_1255.png
- S1 Data/N. naja_Punjab/img/cov_1256.png
- S1 Data/N. naja_Punjab/img/cov_1259.png
- S1 Data/N. naja_Punjab/img/cov_127.png
- S1 Data/N. naja_Punjab/img/cov_1272.png
- S1 Data/N. naja_Punjab/img/cov_13.png
- S1 Data/N. naja_Punjab/img/cov_1378.png
- S1 Data/N. naja_Punjab/img/cov_14.png
- S1 Data/N. naja_Punjab/img/cov_140.png
- S1 Data/N. naja_Punjab/img/cov_141.png
- S1 Data/N. naja_Punjab/img/cov_142.png
- S1 Data/N. naja_Punjab/img/cov_15.png
- S1 Data/N. naja_Punjab/img/cov_17.png
- S1 Data/N. naja_Punjab/img/cov_185.png
- S1 Data/N. naja_Punjab/img/cov_186.png
- S1 Data/N. naja_Punjab/img/cov_19.png
- S1 Data/N. naja_Punjab/img/cov_190.png
- S1 Data/N. naja_Punjab/img/cov_191.png
- S1 Data/N. naja_Punjab/img/cov_193.png
- S1 Data/N. naja_Punjab/img/cov_197.png
- S1 Data/N. naja_Punjab/img/cov_198.png
- S1 Data/N. naja_Punjab/img/cov_20.png
- S1 Data/N. naja_Punjab/img/cov_205.png
- S1 Data/N. naja_Punjab/img/cov_208.png
- S1 Data/N. naja_Punjab/img/cov_212.png
- S1 Data/N. naja_Punjab/img/cov_218.png
- S1 Data/N. naja_Punjab/img/cov_22.png
- S1 Data/N. naja_Punjab/img/cov_220.png
- S1 Data/N. naja_Punjab/img/cov_23.png
- S1 Data/N. naja_Punjab/img/cov_234.png
- S1 Data/N. naja_Punjab/img/cov_236.png
- S1 Data/N. naja_Punjab/img/cov_240.png
- S1 Data/N. naja_Punjab/img/cov_244.png
- S1 Data/N. naja_Punjab/img/cov_245.png
- S1 Data/N. naja_Punjab/img/cov_251.png
- S1 Data/N. naja_Punjab/img/cov_258.png
- S1 Data/N. naja_Punjab/img/cov_260.png
- S1 Data/N. naja_Punjab/img/cov_263.png
- S1 Data/N. naja_Punjab/img/cov_264.png
- S1 Data/N. naja_Punjab/img/cov_271.png
- S1 Data/N. naja_Punjab/img/cov_294.png
- S1 Data/N. naja_Punjab/img/cov_298.png
- S1 Data/N. naja_Punjab/img/cov_3.png
- S1 Data/N. naja_Punjab/img/cov_301.png
- S1 Data/N. naja_Punjab/img/cov_308.png
- S1 Data/N. naja_Punjab/img/cov_32.png
- S1 Data/N. naja_Punjab/img/cov_325.png
- S1 Data/N. naja_Punjab/img/cov_329.png
- S1 Data/N. naja_Punjab/img/cov_33.png
- S1 Data/N. naja_Punjab/img/cov_336.png
- S1 Data/N. naja_Punjab/img/cov_34.png
- S1 Data/N. naja_Punjab/img/cov_342.png
- S1 Data/N. naja_Punjab/img/cov_343.png
- S1 Data/N. naja_Punjab/img/cov_348.png
- S1 Data/N. naja_Punjab/img/cov_35.png
- S1 Data/N. naja_Punjab/img/cov_37.png
- S1 Data/N. naja_Punjab/img/cov_372.png
- S1 Data/N. naja_Punjab/img/cov_377.png
- S1 Data/N. naja_Punjab/img/cov_38.png
- S1 Data/N. naja_Punjab/img/cov_39.png
- S1 Data/N. naja_Punjab/img/cov_399.png
- S1 Data/N. naja_Punjab/img/cov_40.png
- S1 Data/N. naja_Punjab/img/cov_400.png
- S1 Data/N. naja_Punjab/img/cov_401.png
- S1 Data/N. naja_Punjab/img/cov_41.png
- S1 Data/N. naja_Punjab/img/cov_410.png
- S1 Data/N. naja_Punjab/img/cov_411.png
- S1 Data/N. naja_Punjab/img/cov_412.png
- S1 Data/N. naja_Punjab/img/cov_423.png
- S1 Data/N. naja_Punjab/img/cov_425.png
- S1 Data/N. naja_Punjab/img/cov_426.png
- S1 Data/N. naja_Punjab/img/cov_427.png
- S1 Data/N. naja_Punjab/img/cov_428.png
- S1 Data/N. naja_Punjab/img/cov_443.png
- S1 Data/N. naja_Punjab/img/cov_444.png
- S1 Data/N. naja_Punjab/img/cov_45.png
- S1 Data/N. naja_Punjab/img/cov_464.png
- S1 Data/N. naja_Punjab/img/cov_478.png
- S1 Data/N. naja_Punjab/img/cov_493.png
- S1 Data/N. naja_Punjab/img/cov_495.png
- S1 Data/N. naja_Punjab/img/cov_5.png
- S1 Data/N. naja_Punjab/img/cov_501.png
- S1 Data/N. naja_Punjab/img/cov_502.png
- S1 Data/N. naja_Punjab/img/cov_506.png
- S1 Data/N. naja_Punjab/img/cov_509.png
- S1 Data/N. naja_Punjab/img/cov_543.png
- S1 Data/N. naja_Punjab/img/cov_545.png
- S1 Data/N. naja_Punjab/img/cov_552.png
- S1 Data/N. naja_Punjab/img/cov_553.png
- S1 Data/N. naja_Punjab/img/cov_554.png
- S1 Data/N. naja_Punjab/img/cov_56.png
- S1 Data/N. naja_Punjab/img/cov_57.png
- S1 Data/N. naja_Punjab/img/cov_588.png
- S1 Data/N. naja_Punjab/img/cov_591.png
- S1 Data/N. naja_Punjab/img/cov_60.png
- S1 Data/N. naja_Punjab/img/cov_600.png
- S1 Data/N. naja_Punjab/img/cov_62.png
- S1 Data/N. naja_Punjab/img/cov_64.png
- S1 Data/N. naja_Punjab/img/cov_65.png
- S1 Data/N. naja_Punjab/img/cov_657.png
- S1 Data/N. naja_Punjab/img/cov_7.png
- S1 Data/N. naja_Punjab/img/cov_701.png
- S1 Data/N. naja_Punjab/img/cov_708.png
- S1 Data/N. naja_Punjab/img/cov_709.png
- S1 Data/N. naja_Punjab/img/cov_710.png
- S1 Data/N. naja_Punjab/img/cov_720.png
- S1 Data/N. naja_Punjab/img/cov_729.png
- S1 Data/N. naja_Punjab/img/cov_73.png
- S1 Data/N. naja_Punjab/img/cov_730.png
- S1 Data/N. naja_Punjab/img/cov_733.png
- S1 Data/N. naja_Punjab/img/cov_737.png
- S1 Data/N. naja_Punjab/img/cov_746.png
- S1 Data/N. naja_Punjab/img/cov_76.png
- S1 Data/N. naja_Punjab/img/cov_779.png
- S1 Data/N. naja_Punjab/img/cov_78.png
- S1 Data/N. naja_Punjab/img/cov_780.png
- S1 Data/N. naja_Punjab/img/cov_79.png
- S1 Data/N. naja_Punjab/img/cov_8.png
- S1 Data/N. naja_Punjab/img/cov_81.png
- S1 Data/N. naja_Punjab/img/cov_819.png
- S1 Data/N. naja_Punjab/img/cov_82.png
- S1 Data/N. naja_Punjab/img/cov_832.png
- S1 Data/N. naja_Punjab/img/cov_84.png
- S1 Data/N. naja_Punjab/img/cov_86.png
- S1 Data/N. naja_Punjab/img/cov_923.png
- S1 Data/N. naja_Punjab/img/cov_924.png
- S1 Data/N. naja_Punjab/img/cov_925.png
- S1 Data/N. naja_Punjab/img/cov_926.png
- S1 Data/N. naja_Punjab/img/cov_927.png
- S1 Data/N. naja_Punjab/img/cov_928.png
- S1 Data/N. naja_Punjab/img/cov_929.png
- S1 Data/N. naja_Punjab/img/cov_934.png
- S1 Data/N. naja_Punjab/img/cov_958.png
- S1 Data/N. naja_Punjab/img/cov_965.png
- S1 Data/N. naja_Punjab/img/cov_97.png
- S1 Data/N. naja_Punjab/img/cov_978.png
- S1 Data/N. naja_Punjab/img/cov_997.png
- S1 Data/N. naja_Punjab/img/DenovoFDRCurveFigure7472940864028181462.png
- S1 Data/N. naja_Punjab/img/ErrorCalibratedHistogram2910691029406146157.png
- S1 Data/N. naja_Punjab/img/ErrorPlotFigure917962253081684231.png
- S1 Data/N. naja_Punjab/img/FDRFigure8092046651779801831.png
- S1 Data/N. naja_Punjab/img/FeatureIntensityDistributionHistogram2933080955431334583.png
- S1 Data/N. naja_Punjab/img/FeatureMzHistogram7451986651341580781.png
- S1 Data/N. naja_Punjab/img/FeatureRtHistogram1898665837529469814.png
- S1 Data/N. naja_Punjab/img/q.png
- S1 Data/N. naja_Punjab/img/ScoreHistogram4470794427893145060.png
- S1 Data/N. naja_Punjab/img/ScorePlotFigure8026565393651079794.png
- S1 Data/N. naja_Punjab/N. naja_Punjab.html
- S1 Data/N. naja_Rajasthan/
- S1 Data/N. naja_Rajasthan/img/
- S1 Data/N. naja_Rajasthan/img/cov_1.png
- S1 Data/N. naja_Rajasthan/img/cov_10.png
- S1 Data/N. naja_Rajasthan/img/cov_1000.png
- S1 Data/N. naja_Rajasthan/img/cov_1001.png
- S1 Data/N. naja_Rajasthan/img/cov_1002.png
- S1 Data/N. naja_Rajasthan/img/cov_1003.png
- S1 Data/N. naja_Rajasthan/img/cov_1004.png
- S1 Data/N. naja_Rajasthan/img/cov_1005.png
- S1 Data/N. naja_Rajasthan/img/cov_1006.png
- S1 Data/N. naja_Rajasthan/img/cov_1007.png
- S1 Data/N. naja_Rajasthan/img/cov_1009.png
- S1 Data/N. naja_Rajasthan/img/cov_1013.png
- S1 Data/N. naja_Rajasthan/img/cov_1014.png
- S1 Data/N. naja_Rajasthan/img/cov_1015.png
- S1 Data/N. naja_Rajasthan/img/cov_1016.png
- S1 Data/N. naja_Rajasthan/img/cov_1017.png
- S1 Data/N. naja_Rajasthan/img/cov_1018.png
- S1 Data/N. naja_Rajasthan/img/cov_1019.png
- S1 Data/N. naja_Rajasthan/img/cov_1020.png
- S1 Data/N. naja_Rajasthan/img/cov_1021.png
- S1 Data/N. naja_Rajasthan/img/cov_1025.png
- S1 Data/N. naja_Rajasthan/img/cov_107.png
- S1 Data/N. naja_Rajasthan/img/cov_108.png
- S1 Data/N. naja_Rajasthan/img/cov_113.png
- S1 Data/N. naja_Rajasthan/img/cov_114.png
- S1 Data/N. naja_Rajasthan/img/cov_115.png
- S1 Data/N. naja_Rajasthan/img/cov_118.png
- S1 Data/N. naja_Rajasthan/img/cov_12.png
- S1 Data/N. naja_Rajasthan/img/cov_120.png
- S1 Data/N. naja_Rajasthan/img/cov_13.png
- S1 Data/N. naja_Rajasthan/img/cov_137.png
- S1 Data/N. naja_Rajasthan/img/cov_14.png
- S1 Data/N. naja_Rajasthan/img/cov_15.png
- S1 Data/N. naja_Rajasthan/img/cov_154.png
- S1 Data/N. naja_Rajasthan/img/cov_19.png
- S1 Data/N. naja_Rajasthan/img/cov_197.png
- S1 Data/N. naja_Rajasthan/img/cov_198.png
- S1 Data/N. naja_Rajasthan/img/cov_20.png
- S1 Data/N. naja_Rajasthan/img/cov_200.png
- S1 Data/N. naja_Rajasthan/img/cov_202.png
- S1 Data/N. naja_Rajasthan/img/cov_203.png
- S1 Data/N. naja_Rajasthan/img/cov_21.png
- S1 Data/N. naja_Rajasthan/img/cov_210.png
- S1 Data/N. naja_Rajasthan/img/cov_214.png
- S1 Data/N. naja_Rajasthan/img/cov_225.png
- S1 Data/N. naja_Rajasthan/img/cov_226.png
- S1 Data/N. naja_Rajasthan/img/cov_229.png
- S1 Data/N. naja_Rajasthan/img/cov_230.png
- S1 Data/N. naja_Rajasthan/img/cov_235.png
- S1 Data/N. naja_Rajasthan/img/cov_241.png
- S1 Data/N. naja_Rajasthan/img/cov_245.png
- S1 Data/N. naja_Rajasthan/img/cov_246.png
- S1 Data/N. naja_Rajasthan/img/cov_260.png
- S1 Data/N. naja_Rajasthan/img/cov_262.png
- S1 Data/N. naja_Rajasthan/img/cov_288.png
- S1 Data/N. naja_Rajasthan/img/cov_29.png
- S1 Data/N. naja_Rajasthan/img/cov_295.png
- S1 Data/N. naja_Rajasthan/img/cov_312.png
- S1 Data/N. naja_Rajasthan/img/cov_317.png
- S1 Data/N. naja_Rajasthan/img/cov_318.png
- S1 Data/N. naja_Rajasthan/img/cov_319.png
- S1 Data/N. naja_Rajasthan/img/cov_320.png
- S1 Data/N. naja_Rajasthan/img/cov_321.png
- S1 Data/N. naja_Rajasthan/img/cov_322.png
- S1 Data/N. naja_Rajasthan/img/cov_329.png
- S1 Data/N. naja_Rajasthan/img/cov_330.png
- S1 Data/N. naja_Rajasthan/img/cov_331.png
- S1 Data/N. naja_Rajasthan/img/cov_332.png
- S1 Data/N. naja_Rajasthan/img/cov_333.png
- S1 Data/N. naja_Rajasthan/img/cov_334.png
- S1 Data/N. naja_Rajasthan/img/cov_335.png
- S1 Data/N. naja_Rajasthan/img/cov_336.png
- S1 Data/N. naja_Rajasthan/img/cov_337.png
- S1 Data/N. naja_Rajasthan/img/cov_338.png
- S1 Data/N. naja_Rajasthan/img/cov_339.png
- S1 Data/N. naja_Rajasthan/img/cov_340.png
- S1 Data/N. naja_Rajasthan/img/cov_341.png
- S1 Data/N. naja_Rajasthan/img/cov_342.png
- S1 Data/N. naja_Rajasthan/img/cov_344.png
- S1 Data/N. naja_Rajasthan/img/cov_345.png
- S1 Data/N. naja_Rajasthan/img/cov_347.png
- S1 Data/N. naja_Rajasthan/img/cov_348.png
- S1 Data/N. naja_Rajasthan/img/cov_349.png
- S1 Data/N. naja_Rajasthan/img/cov_351.png
- S1 Data/N. naja_Rajasthan/img/cov_354.png
- S1 Data/N. naja_Rajasthan/img/cov_355.png
- S1 Data/N. naja_Rajasthan/img/cov_361.png
- S1 Data/N. naja_Rajasthan/img/cov_362.png
- S1 Data/N. naja_Rajasthan/img/cov_368.png
- S1 Data/N. naja_Rajasthan/img/cov_374.png
- S1 Data/N. naja_Rajasthan/img/cov_39.png
- S1 Data/N. naja_Rajasthan/img/cov_4.png
- S1 Data/N. naja_Rajasthan/img/cov_400.png
- S1 Data/N. naja_Rajasthan/img/cov_41.png
- S1 Data/N. naja_Rajasthan/img/cov_42.png
- S1 Data/N. naja_Rajasthan/img/cov_43.png
- S1 Data/N. naja_Rajasthan/img/cov_433.png
- S1 Data/N. naja_Rajasthan/img/cov_434.png
- S1 Data/N. naja_Rajasthan/img/cov_435.png
- S1 Data/N. naja_Rajasthan/img/cov_439.png
- S1 Data/N. naja_Rajasthan/img/cov_44.png
- S1 Data/N. naja_Rajasthan/img/cov_444.png
- S1 Data/N. naja_Rajasthan/img/cov_445.png
- S1 Data/N. naja_Rajasthan/img/cov_45.png
- S1 Data/N. naja_Rajasthan/img/cov_473.png
- S1 Data/N. naja_Rajasthan/img/cov_474.png
- S1 Data/N. naja_Rajasthan/img/cov_475.png
- S1 Data/N. naja_Rajasthan/img/cov_477.png
- S1 Data/N. naja_Rajasthan/img/cov_478.png
- S1 Data/N. naja_Rajasthan/img/cov_496.png
- S1 Data/N. naja_Rajasthan/img/cov_513.png
- S1 Data/N. naja_Rajasthan/img/cov_52.png
- S1 Data/N. naja_Rajasthan/img/cov_520.png
- S1 Data/N. naja_Rajasthan/img/cov_53.png
- S1 Data/N. naja_Rajasthan/img/cov_535.png
- S1 Data/N. naja_Rajasthan/img/cov_538.png
- S1 Data/N. naja_Rajasthan/img/cov_55.png
- S1 Data/N. naja_Rajasthan/img/cov_557.png
- S1 Data/N. naja_Rajasthan/img/cov_558.png
[truncated: 207 more entries]
